# Supplementary material for: Revertant Mosaicism in Genodermatoses: Natural Gene Therapy Right before Your Eyes
Source: Biomedicines. 2022 Aug 29;10(9):2118. doi: 10.3390/biomedicines10092118 (PMC9495737; doi:10.3390/biomedicines10092118)
Supplement: Supplementary file 1 [file biomedicines-10-02118-s001.zip]

Archive with 1 entries (1 files):
- biomedicines-1820934-supplementary.pdf
